# Supplementary material for: The Urinary Bladder Transcriptome and Proteome Defined by Transcriptomics and Antibody-Based Profiling
Source: PLoS One. 2015 Dec 22;10(12):e0145301. doi: 10.1371/journal.pone.0145301 (PMC4687928; doi:10.1371/journal.pone.0145301)
Supplement: S1 Table — (XLSX) [file pone.0145301.s001.xlsx]

## Sheet: Supplementary table1
Gene name	Description	Main localization	IHC Localization	category	Bladder fpkm	TS score	ensg_id	uniprot_id
UPK2	uroplakin 2	TM	Umbrella cells	Tissue enriched	53.8725	38.5863	ENSG00000110375	O00526,O00526,O00526,O00526,O00526
TTLL8	tubulin tyrosine ligase-like family, member 8	INTRA	Urothelium, vessel	Group enriched	1.01437	4.71421	ENSG00000138892	A6PVC2,A6PVC2,A6PVC2,A6PVC2,A6PVC2,A6PVC2,A6PVC2,B5MDV0,B5MDV0,B5MDV0,B5MDV0,B5MDV0,B5MDV0,B5MDV0,J3KQ54,J3KQ54,J3KQ54,J3KQ54,J3KQ54,J3KQ54,J3KQ54
CLEC3A	C-type lectin domain family 3, member A	SP	Urothelium	Tissue enhanced	8.40305	4.67591	ENSG00000166509	J3KNC9,J3KNC9,J3KNC9,H3BTK1,H3BTK1,H3BTK1,O75596,O75596,O75596
SNX31	sorting nexin 31	INTRA	Urothelium, connective tissue	Group enriched	25.7569	4.64377	ENSG00000174226	Q8N9S9,Q8N9S9,Q8N9S9,Q8N9S9,Q8N9S9,Q8N9S9,,,,,,,Q8N9S9,Q8N9S9,Q8N9S9,Q8N9S9,Q8N9S9,Q8N9S9,E5RJK2,E5RJK2,E5RJK2,E5RJK2,E5RJK2,E5RJK2,E5RFI8,E5RFI8,E5RFI8,E5RFI8,E5RFI8,E5RFI8,E5RJE9,E5RJE9,E5RJE9,E5RJE9,E5RJE9,E5RJE9
SERPINB4	serpin peptidase inhibitor, clade B (ovalbumin), member 4	INTRA	Urothelium, depending on antibody	Group enriched	20.1726	4.50013	ENSG00000206073	P48594,P48594,P48594,P48594,P48594,P48594,P48594,P48594,P48594,Q9BYF7,Q9BYF7,Q9BYF7,Q9BYF7,Q9BYF7,Q9BYF7,Q9BYF7,Q9BYF7,Q9BYF7,C9JZ65,C9JZ65,C9JZ65,C9JZ65,C9JZ65,C9JZ65,C9JZ65,C9JZ65,C9JZ65,F8W9L1,F8W9L1,F8W9L1,F8W9L1,F8W9L1,F8W9L1,F8W9L1,F8W9L1,F8W9L1
DHRS2	dehydrogenase/reductase (SDR family) member 2	INTRA	Urothelium	Group enriched	300.49	4.39472	ENSG00000100867	Q13268,Q13268,Q13268,Q13268,Q13268,Q13268,Q13268,Q13268,C9JZP6,C9JZP6,C9JZP6,C9JZP6,C9JZP6,C9JZP6,C9JZP6,C9JZP6,Q13268,Q13268,Q13268,Q13268,Q13268,Q13268,Q13268,Q13268,,,,,,,,,H0YJG9,H0YJG9,H0YJG9,H0YJG9,H0YJG9,H0YJG9,H0YJG9,H0YJG9
UPK1A	uroplakin 1A	TM	Umbrella cells	Group enriched	86.7042	4.32155	ENSG00000105668	O00322,O00322,O00322,O00322,O00322,O00322,O00322,O00322,O00322,O00322,O00322,O00322
HOXA1	homeobox A1	INTRA	Urothelium	Tissue enhanced	8.35438	3.95876	ENSG00000105991	P49639,P49639,P49639,P49639,E7ERT8,E7ERT8,E7ERT8,E7ERT8
UPK3B	uroplakin 3B	TM-SP	Umbrella cells	Group enriched	20.1843	3.56269	ENSG00000243566	A6NHH5,A6NHH5,A6NHH5,A6NHH5,A6NHH5,A6NHH5,A6NHH5,A6NHH5,Q9BT76,Q9BT76,Q9BT76,Q9BT76,Q9BT76,Q9BT76,Q9BT76,Q9BT76,Q9BT76,Q9BT76,Q9BT76,Q9BT76,Q9BT76,Q9BT76,Q9BT76,Q9BT76,Q9BT76,Q9BT76,Q9BT76,Q9BT76,Q9BT76,Q9BT76,Q9BT76,Q9BT76,Q9BT76,Q9BT76,Q9BT76,Q9BT76,Q9BT76,Q9BT76,Q9BT76,Q9BT76,A6NHH5,A6NHH5,A6NHH5,A6NHH5,A6NHH5,A6NHH5,A6NHH5,A6NHH5
IL19	interleukin 19	TM-SP	no image	Group enriched	1.43812	3.51168	ENSG00000142224	Q9UHD0,Q9UHD0,Q9UHD0,Q9UHD0,Q9UHD0,Q9UHD0,Q9UHD0,Q9UHD0,Q9UHD0,Q9UHD0,Q9UHD0,Q9UHD0,Q9UHD0,Q9UHD0,Q9UHD0,Q9UHD0,Q9UHD0,Q9UHD0
PADI3	peptidyl arginine deiminase, type III	INTRA	Urothelium	Group enriched	18.5684	3.3876	ENSG00000142619	Q9ULW8,Q9ULW8,Q9ULW8,Q9ULW8,Q9ULW8,Q9ULW8,Q9ULW8,Q9ULW8
DUOXA2	dual oxidase maturation factor 2	TM	Urothelium	Tissue enhanced	35.3109	3.35842	ENSG00000140274	Q1HG44,Q1HG44,Q1HG44,Q1HG44,Q1HG44,Q1HG44,Q1HG44,Q1HG44
CYP24A1	cytochrome P450, family 24, subfamily A, polypeptide 1	INTRA	Urothelium, connective tissue	Tissue enhanced	81.195	3.25523	ENSG00000019186	Q07973,Q07973,Q07973,Q07973,Q07973,Q07973,Q07973,Q07973,Q07973,Q07973,Q07973,Q07973,Q07973,Q07973,Q07973,Q07973,Q07973,Q07973
DKK1	dickkopf WNT signaling pathway inhibitor 1	SP	Urothelium, connective tissue	Tissue enhanced	21.9461	2.96645	ENSG00000107984	O94907,O94907,O94907,O94907,O94907,O94907
MMP13	matrix metallopeptidase 13 (collagenase 3)	SP	no image	Tissue enhanced	1.2081	2.88454	ENSG00000137745	P45452,P45452,P45452,P45452,P45452,P45452,P45452,P45452,P45452,P45452,P45452,P45452,P45452,P45452,P45452,P45452,P45452,P45452,P45452,P45452,G5E971,G5E971,G5E971,G5E971,G5E971,G5E971,G5E971,G5E971,G5E971,G5E971,G5E971,G5E971,G5E971,G5E971,G5E971,G5E971,G5E971,G5E971,G5E971,G5E971
KRT17	keratin 17	INTRA	Intermediate cells, basal layer	Tissue enhanced	229.049	2.79134	ENSG00000128422	Q04695,Q04695,Q04695,Q04695,Q04695,Q04695,Q04695,Q04695,Q04695,K7ESE1,K7ESE1,K7ESE1,K7ESE1,K7ESE1,K7ESE1,K7ESE1,K7ESE1,K7ESE1,K7EPJ9,K7EPJ9,K7EPJ9,K7EPJ9,K7EPJ9,K7EPJ9,K7EPJ9,K7EPJ9,K7EPJ9,K7ELP7,K7ELP7,K7ELP7,K7ELP7,K7ELP7,K7ELP7,K7ELP7,K7ELP7,K7ELP7
ALG1L	ALG1, chitobiosyldiphosphodolichol beta-mannosyltransferase-like	INTRA	Connective tissue	Tissue enhanced	10.8008	2.66248	ENSG00000189366	Q6GMV1,Q6GMV1,Q6GMV1,Q6GMV1
BMP3	bone morphogenetic protein 3	SP	Urothelium	Tissue enhanced	20.2186	2.56021	ENSG00000152785	P12645,P12645,P12645,P12645,P12645,P12645,P12645,P12645,P12645,P12645
RP11-1012A1.4		INTRA	no image	Tissue enhanced	2.14028	2.48478	ENSG00000258466	,,,,,
FSTL4	follistatin-like 4	SP	Urothelium, connective tissue	Tissue enhanced	15.4148	2.41921	ENSG00000053108	Q6MZW2,Q6MZW2,Q6MZW2,Q6MZW2,Q6MZW2,Q6MZW2,Q6MZW2,D6RHU5,D6RHU5,D6RHU5,D6RHU5,D6RHU5,D6RHU5,D6RHU5
TRPA1	transient receptor potential cation channel, subfamily A, member 1	TM	Urothelium	Tissue enhanced	27.9485	2.4076	ENSG00000104321	H0YAW0,H0YAW0,H0YAW0,H0YAW0,H0YAW0,H0YAW0,H0YAW0,H0YAW0,H0YAW0,O75762,O75762,O75762,O75762,O75762,O75762,O75762,O75762,O75762
HS6ST3	heparan sulfate 6-O-sulfotransferase 3	SP	Urothelium, connective tissue	Tissue enhanced	3.61869	2.35305	ENSG00000185352	Q8IZP7,Q8IZP7,Q8IZP7,Q8IZP7,Q8IZP7,Q8IZP7
FOXQ1	forkhead box Q1	INTRA	Urothelium, connective tissue	Tissue enhanced	31.121	2.30689	ENSG00000164379	Q9C009,Q9C009,Q9C009,Q9C009,Q9C009,Q9C009,Q9C009,Q9C009,Q9C009,Q9C009,Q9C009
EDARADD	EDAR-associated death domain	INTRA	Urothelium, connective tissue	Tissue enhanced	26.4721	2.30257	ENSG00000186197	B1AL55,B1AL55,B1AL55,B1AL55,Q8WWZ3,Q8WWZ3,Q8WWZ3,Q8WWZ3,Q8WWZ3,Q8WWZ3,Q8WWZ3,Q8WWZ3
CXCL5	chemokine (C-X-C motif) ligand 5	SP	Negative	Tissue enhanced	15.785	2.26821	ENSG00000163735	P42830,P42830,P42830,P42830,P42830,P42830,P42830,P42830
MSX2	msh homeobox 2	INTRA	Urothelium, connective tissue	Tissue enhanced	11.6754	2.25542	ENSG00000120149	P35548,P35548,P35548,P35548,P35548,P35548,D6RIS4,D6RIS4,D6RIS4,D6RIS4,D6RIS4,D6RIS4
UGT1A6	UDP glucuronosyltransferase 1 family, polypeptide A6	TM	Urothelium, connective tissue	Tissue enhanced	148.21	2.16939	ENSG00000167165	P19224,P19224,P19224,P19224,P19224,P19224,P19224,P19224,C9JMY5,C9JMY5,C9JMY5,C9JMY5,C9JMY5,C9JMY5,C9JMY5,C9JMY5,B5MCT4,B5MCT4,B5MCT4,B5MCT4,B5MCT4,B5MCT4,B5MCT4,B5MCT4,P19224,P19224,P19224,P19224,P19224,P19224,P19224,P19224,H7C5F8,H7C5F8,H7C5F8,H7C5F8,H7C5F8,H7C5F8,H7C5F8,H7C5F8,B5MCT4,B5MCT4,B5MCT4,B5MCT4,B5MCT4,B5MCT4,B5MCT4,B5MCT4
CXCL6	chemokine (C-X-C motif) ligand 6	SP	no image	Tissue enhanced	32.3084	2.13835	ENSG00000124875	P80162,P80162,P80162,P80162,P80162,P80162,P80162,P80162,D6RF92,D6RF92,D6RF92,D6RF92,D6RF92,D6RF92,D6RF92,D6RF92
HPGD	hydroxyprostaglandin dehydrogenase 15-(NAD)	INTRA	Urothelium, umbrella cells stronger	Tissue enhanced	519.061	2.11529	ENSG00000164120	P15428,P15428,P15428,P15428,D6RHF8,D6RHF8,D6RHF8,D6RHF8,P15428,P15428,P15428,P15428,P15428,P15428,P15428,P15428,P15428,P15428,P15428,P15428,E9PD69,E9PD69,E9PD69,E9PD69,D6RA83,D6RA83,D6RA83,D6RA83,D6RA66,D6RA66,D6RA66,D6RA66,E9PBZ2,E9PBZ2,E9PBZ2,E9PBZ2,P15428,P15428,P15428,P15428,P15428,P15428,P15428,P15428
GRHL3	grainyhead-like 3 (Drosophila)	SP	Urothelium, connective tissue	Group enriched	25.3644	2.06535	ENSG00000158055	Q8TE85,Q8TE85,Q8TE85,Q8TE85,Q8TE85,Q8TE85,Q8TE85,Q8TE85,Q8TE85,Q8TE85,Q8TE85,Q8TE85,Q8TE85,Q8TE85,Q8TE85,Q8TE85,Q8TE85,Q8TE85,Q8TE85,Q8TE85,Q8TE85,E9PLT6,E9PLT6,E9PLT6,E9PLT6,E9PLT6,E9PLT6,E9PLT6,E9PLG9,E9PLG9,E9PLG9,E9PLG9,E9PLG9,E9PLG9,E9PLG9,Q8TE85,Q8TE85,Q8TE85,Q8TE85,Q8TE85,Q8TE85,Q8TE85,Q8TE85,Q8TE85,Q8TE85,Q8TE85,Q8TE85,Q8TE85,Q8TE85
RP11-680G10.1	Uncharacterized protein	INTRA	no image	Tissue enhanced	11.2116	2.04779	ENSG00000261567	H3BQP0,H3BQP0,H3BQP0
AC018816.3	Uncharacterized protein	INTRA	no image	Tissue enhanced	6.96684	1.99068	ENSG00000235978	C9JY49,C9JY49,C9JY49,C9JY49,C9JY49,C9JFK8,C9JFK8,C9JFK8,C9JFK8,C9JFK8
WNT7B	wingless-type MMTV integration site family, member 7B	SP	Urothelium, connective tissue	Tissue enhanced	7.77961	1.88456	ENSG00000188064	P56706,P56706,P56706,P56706,P56706,A8K0G1,A8K0G1,A8K0G1,A8K0G1,A8K0G1,B8A595,B8A595,B8A595,B8A595,B8A595,B8A597,B8A597,B8A597,B8A597,B8A597,B8A598,B8A598,B8A598,B8A598,B8A598
RBFOX3	RNA binding protein, fox-1 homolog (C. elegans) 3	INTRA	Urothelium	Group enriched	12.7348	1.81631	ENSG00000167281	J3QRF4,J3QRF4,J3QRF4,J3QQZ2,J3QQZ2,J3QQZ2,A6NFN3,A6NFN3,A6NFN3,,,,,,,B4DF29,B4DF29,B4DF29,K7EQK7,K7EQK7,K7EQK7,,,,A6NFN3,A6NFN3,A6NFN3,A6NFN3,A6NFN3,A6NFN3
HAS3	hyaluronan synthase 3	TM	Urothelium	Tissue enhanced	34.5701	1.74871	ENSG00000103044	O00219,O00219,O00219,O00219,O00219,O00219,O00219,O00219,O00219,O00219,O00219,O00219,O00219,O00219,H3BRH5,H3BRH5,H3BRH5,H3BRH5,H3BRH5,H3BRH5,H3BRH5,O00219,O00219,O00219,O00219,O00219,O00219,O00219
IL9R	interleukin 9 receptor	TM	Urothelium, connective tissue	Tissue enhanced	4.13247	1.67624	ENSG00000124334	Q01113,Q01113,Q01113,Q01113,Q01113,Q01113,Q01113,Q01113,Q01113,Q01113,Q01113,Q01113,Q01113,Q01113,Q01113,Q01113,Q01113,Q01113,I6L9D8,I6L9D8,I6L9D8,I6L9D8,I6L9D8,I6L9D8,I6L9D8,I6L9D8,I6L9D8,Q01113,Q01113,Q01113,Q01113,Q01113,Q01113,Q01113,Q01113,Q01113
TMC1	transmembrane channel-like 1	TM	Urothelium, connective tissue	Tissue enhanced	4.66667	1.66831	ENSG00000165091	Q8TDI8,Q8TDI8,Q8TDI8,Q8TDI8,Q8TDI8,Q8TDI8,Q8TDI8,Q8TDI8,Q8TDI8,Q8TDI8,Q8TDI8,Q8TDI8,Q8TDI8,Q8TDI8,Q8TDI8
BTBD16	BTB (POZ) domain containing 16	INTRA	Negative	Tissue enhanced	12.1006	1.66397	ENSG00000138152	Q32M84,Q32M84,Q32M84,Q32M84,Q32M84,Q32M84,Q32M84,Q32M84,Q32M84,Q32M84,Q32M84,Q32M84,Q32M84,Q32M84
ACER2	alkaline ceramidase 2	TM	Urothelium	Tissue enhanced	36.0147	1.60736	ENSG00000177076	Q5QJU3,Q5QJU3,Q5QJU3,Q5QJU3,Q5QJU3,Q5QJU3,Q5QJU3,Q5QJU3,Q5QJU3,Q5QJU3
SPOCD1	SPOC domain containing 1	INTRA	negative	Tissue enhanced	17.2354	1.57954	ENSG00000134668	Q6ZMY3,Q6ZMY3,Q6ZMY3,Q6ZMY3,Q6ZMY3,Q6ZMY3,Q6ZMY3,Q6ZMY3,E9PPM7,E9PPM7,E9PPM7,E9PPM7,Q6ZMY3,Q6ZMY3,Q6ZMY3,Q6ZMY3,,,,,E9PMX0,E9PMX0,E9PMX0,E9PMX0,E9PKC3,E9PKC3,E9PKC3,E9PKC3,,,,,A6NLX9,A6NLX9,A6NLX9,A6NLX9
IL26	interleukin 26	SP	no image	Tissue enhanced	1.60252	1.57751	ENSG00000111536	Q9NPH9,Q9NPH9,Q9NPH9,Q9NPH9,Q9NPH9,Q9NPH9,Q9NPH9,Q9NPH9,Q9NPH9
HOXB8	homeobox B8	INTRA	Negative	Tissue enhanced	7.4594	1.52688	ENSG00000120068	,,,,P17481,P17481,P17481,P17481,I3L3R1,I3L3R1,I3L3R1,I3L3R1,I3L221,I3L221,I3L221,I3L221
IL1RAPL2	interleukin 1 receptor accessory protein-like 2	TM	Urothelium, connective tissue	Tissue enhanced	1.69537	1.51812	ENSG00000189108	Q9NP60,Q9NP60,Q9NP60,Q9NP60,Q9NP60,Q9NP60,Q9NP60,Q9NP60,Q9NP60,Q9NP60,Q9NP60,Q9NP60
SPTSSB	serine palmitoyltransferase, small subunit B	TM	no image	Tissue enhanced	32.5581	1.51402	ENSG00000196542	Q8NFR3,Q8NFR3,Q8NFR3,Q8NFR3,Q8NFR3,Q8NFR3
GPR110	G protein-coupled receptor 110	TM-SP	Urothelium, connective tissue	Tissue enhanced	34.5144	1.50502	ENSG00000153292	Q5T601,Q5T601,Q5T601,Q5T601,H7C4N3,H7C4N3,H7C4N3,H7C4N3,,,,,Q5T601,Q5T601,Q5T601,Q5T601,Q5T601,Q5T601,Q5T601,Q5T601
AC007382.1	Uncharacterized protein	INTRA	no image	Tissue enhanced	8.2587	1.47878	ENSG00000268688	M0QZ87
CCR8	chemokine (C-C motif) receptor 8	TM	Urothelium	Tissue enhanced	1.88787	1.47533	ENSG00000179934	P51685,P51685,P51685,P51685,P51685,P51685,P51685,C9JIP9,C9JIP9,C9JIP9,C9JIP9,C9JIP9,C9JIP9,C9JIP9,Q3KNR3,Q3KNR3,Q3KNR3,Q3KNR3,Q3KNR3,Q3KNR3,Q3KNR3
CYP1A1	cytochrome P450, family 1, subfamily A, polypeptide 1	TM	Urothelium	Group enriched	70.7202	1.47416	ENSG00000140465	P04798,P04798,P04798,P04798,P04798,P04798,P04798,P04798,P04798,P04798,P04798,P04798,P04798,P04798,P04798,P04798,E7EMT5,E7EMT5,E7EMT5,E7EMT5,E7EMT5,E7EMT5,E7EMT5,E7EMT5,P04798,P04798,P04798,P04798,P04798,P04798,P04798,P04798,P04798,P04798,P04798,P04798,P04798,P04798,P04798,P04798,,,,,,,,,A4F3V8,A4F3V8,A4F3V8,A4F3V8,A4F3V8,A4F3V8,A4F3V8,A4F3V8,P04798,P04798,P04798,P04798,P04798,P04798,P04798,P04798
RP11-685N3.1	Uncharacterized protein	SP	Negative	Tissue enhanced	28.0986	1.46977	ENSG00000228325	H7C1X1,H7C1X1,H7C1X1
PCP4L1	Purkinje cell protein 4 like 1	INTRA	Intermediate cells, basal layer	Tissue enhanced	35.2689	1.44793	ENSG00000248485	A6NKN8
HOXA13	homeobox A13	INTRA	no image	Group enriched	10.8586	1.43509	ENSG00000106031	P31271,P31271,P31271,P31271,P31271,P31271,P31271,P31271,P31271,P31271
PTGS2	prostaglandin-endoperoxide synthase 2 (prostaglandin G/H synthase and cyclooxygenase)	SP	Urothelium	Tissue enhanced	72.9492	1.41437	ENSG00000073756	P35354,P35354,P35354,P35354,P35354,P35354,Q6ZYK7,Q6ZYK7,Q6ZYK7,Q6ZYK7,Q6ZYK7,Q6ZYK7
CAPNS2	calpain, small subunit 2	INTRA	Negative	Group enriched	30.5222	1.41298	ENSG00000256812	Q96L46,Q96L46
CLLU1OS	chronic lymphocytic leukemia up-regulated 1 opposite strand	INTRA	no image	Tissue enhanced	1.18124	1.40107	ENSG00000205057	Q5K130,Q5K130,Q5K130,Q5K130,Q5K130,Q5K130
SFRP2	secreted frizzled-related protein 2	SP	Connective tissue	Tissue enhanced	418.945	1.37143	ENSG00000145423	Q96HF1,Q96HF1,Q96HF1,Q96HF1,Q96HF1,Q96HF1
BDKRB1	bradykinin receptor B1	TM	Urothelium, connective tissue	Tissue enhanced	7.00368	1.31428	ENSG00000100739	P46663,P46663,P46663,P46663,P46663,G3V4Y2,G3V4Y2,G3V4Y2,G3V4Y2,G3V4Y2
OSTN	osteocrin	SP	Urothelium	Tissue enhanced	1.77508	1.30358	ENSG00000188729	C9JER6,C9JER6,C9JER6,C9JER6,C9JER6,P61366,P61366,P61366,P61366,P61366
NOS2	nitric oxide synthase 2, inducible	INTRA	Urothelium, connective tissue	Group enriched	5.92065	1.27617	ENSG00000007171	P35228,P35228,P35228,P35228,P35228,P35228,P35228,P35228,P35228,P35228,P35228,P35228,P35228
MMP2	matrix metallopeptidase 2 (gelatinase A, 72kDa gelatinase, 72kDa type IV collagenase)	SP	Urothelium, connective tissue	Tissue enhanced	706.764	1.26606	ENSG00000087245	P08253,P08253,P08253,P08253,P08253,P08253,P08253,P08253,P08253,H3BV48,H3BV48,H3BV48,H3BV48,H3BV48,H3BV48,H3BV48,H3BV48,H3BV48,P08253,P08253,P08253,P08253,P08253,P08253,P08253,P08253,P08253,H3BR66,H3BR66,H3BR66,H3BR66,H3BR66,H3BR66,H3BR66,H3BR66,H3BR66,P08253,P08253,P08253,P08253,P08253,P08253,P08253,P08253,P08253,P08253,P08253,P08253,P08253,P08253,P08253,P08253,P08253,P08253,H3BS34,H3BS34,H3BS34,…
UPK3A	uroplakin 3A	TM	Umbrella cells	Group enriched	11.805	1.26336	ENSG00000100373	O75631,O75631,O75631,O75631,O75631,O75631,O75631,O75631,O75631,O75631
UPK1B	uroplakin 1B	TM	Urothelium	Tissue enhanced	32.1424	1.25415	ENSG00000114638	E7ETN9,E7ETN9,E7ETN9,O75841,O75841,O75841,C9J6N2,C9J6N2,C9J6N2,C9J027,C9J027,C9J027,C9J9M7,C9J9M7,C9J9M7
ATP1A4	ATPase, Na+/K+ transporting, alpha 4 polypeptide	TM	Intermediate cells, basal layer	Tissue enhanced	14.4268	1.25388	ENSG00000132681	Q13733,Q13733,Q13733,Q13733,Q13733,Q13733,Q13733,Q13733,E9PRA5,E9PRA5,E9PRA5,E9PRA5,E9PRA5,E9PRA5,E9PRA5,E9PRA5,Q13733,Q13733,Q13733,Q13733,Q13733,Q13733,Q13733,Q13733
KRTAP5-9	keratin associated protein 5-9	INTRA	no image	Tissue enhanced	1.13105	1.24901	ENSG00000254997	P26371,P26371,P26371,P26371,P26371,P26371,P26371,P26371,P26371
WNT5A	wingless-type MMTV integration site family, member 5A	SP	no image	Tissue enhanced	34.3946	1.24003	ENSG00000114251	P41221,P41221,P41221,P41221,P41221,P41221,P41221,P41221,P41221,P41221,P41221,P41221,P41221,P41221,P41221,P41221,P41221,P41221,P41221,P41221,P41221,P41221,P41221,P41221,C9J8I8,C9J8I8,C9J8I8,C9J8I8,C9J8I8,C9J8I8,C9J8I8,C9J8I8,C9J8I8,C9J8I8,C9J8I8,C9J8I8,P41221,P41221,P41221,P41221,P41221,P41221,P41221,P41221,P41221,P41221,P41221,P41221
SLC14A1	solute carrier family 14 (urea transporter), member 1 (Kidd blood group)	TM	Connective tissue	Tissue enhanced	44.6489	1.23313	ENSG00000141469	Q13336,Q13336,Q13336,Q13336,Q13336,K7EJ54,K7EJ54,K7EJ54,K7EJ54,K7EJ54,B3KXJ3,B3KXJ3,B3KXJ3,B3KXJ3,B3KXJ3,K7EKN6,K7EKN6,K7EKN6,K7EKN6,K7EKN6,M0QX00,M0QX00,M0QX00,M0QX00,M0QX00,Q13336,Q13336,Q13336,Q13336,Q13336,F5GWS2,F5GWS2,F5GWS2,F5GWS2,F5GWS2,B4DFJ8,B4DFJ8,B4DFJ8,B4DFJ8,B4DFJ8,K7EQM7,K7EQM7,K7EQM7,K7EQM7,K7EQM7,M0QYS8,M0QYS8,M0QYS8,M0QYS8,M0QYS8,Q13336,Q13336,Q13336,Q13336,Q13336,K7ELI3,K7ELI3,…
SNCG	synuclein, gamma (breast cancer-specific protein 1)	INTRA	Urothelium, vessel	Tissue enhanced	212.274	1.20003	ENSG00000173267	F8W754,F8W754,F8W754,F8W754,F8W754,F8W754,F8W754,F8W754,O76070,O76070,O76070,O76070,O76070,O76070,O76070,O76070
PI16	peptidase inhibitor 16	TM	Urothelium, connective tissue	Tissue enhanced	69.8989	1.19241	ENSG00000164530	Q6UXB8,Q6UXB8,Q6UXB8,Q6UXB8,Q6UXB8,Q6UXB8,Q6UXB8,Q6UXB8
AC142381.1		INTRA	no image	Tissue enhanced	1.32099	1.18504	ENSG00000223931	,
P2RX1	purinergic receptor P2X, ligand-gated ion channel, 1	TM	Urothelium, umbrella cells stronger, connective tissue	Tissue enhanced	46.4608	1.16005	ENSG00000108405	P51575,P51575,P51575,P51575,P51575,P51575,P51575,P51575,P51575,I3L3H3,I3L3H3,I3L3H3,I3L3H3,I3L3H3,I3L3H3,I3L3H3,I3L3H3,I3L3H3
BPIFA1	BPI fold containing family A, member 1	SP	Urothelium, connective tissue	Group enriched	2.03028	1.154	ENSG00000198183	Q9NP55,Q9NP55,Q9NP55,Q9NP55,Q9NP55,Q9NP55,Q9NP55,Q9NP55,Q9NP55,Q9NP55,Q9NP55,Q9NP55,Q9NP55,Q9NP55,Q9NP55,Q9NP55,Q9NP55,Q9NP55,Q9NP55,Q9NP55,Q9NP55,Q9NP55,Q9NP55,Q9NP55,Q9NP55,Q9NP55,Q9NP55
P4HA3	prolyl 4-hydroxylase, alpha polypeptide III	SP	Urothelium, connective tissue	Tissue enhanced	9.14671	1.15376	ENSG00000149380	Q7Z4N8,Q7Z4N8,Q7Z4N8,Q7Z4N8,Q7Z4N8,Q7Z4N8,H0YCC3,H0YCC3,H0YCC3,H0YCC3,H0YCC3,H0YCC3,Q7Z4N8,Q7Z4N8,Q7Z4N8,Q7Z4N8,Q7Z4N8,Q7Z4N8,E9PM97,E9PM97,E9PM97,E9PM97,E9PM97,E9PM97,B4DUD3,B4DUD3,B4DUD3,B4DUD3,B4DUD3,B4DUD3
SELL	selectin L	TM	Urothelium, connective tissue	Group enriched	44.2159	1.14376	ENSG00000188404	P14151,P14151,P14151,P14151,P14151,P14151,P14151
PCP4	Purkinje cell protein 4	INTRA	Urothelium, connective tissue	Tissue enhanced	267.057	1.14262	ENSG00000183036	P48539,P48539,P48539,F6SSA2,F6SSA2,F6SSA2
IL24	interleukin 24	SP	Urothelium	Group enriched	4.0314	1.13289	ENSG00000162892	Q13007,Q13007,Q13007,Q13007,Q13007,Q13007,Q13007,Q13007,Q13007,Q13007,Q13007,Q13007,Q13007,Q13007,E7ER64,E7ER64,E7ER64,E7ER64,E7ER64,E7ER64,E7ER64,Q13007,Q13007,Q13007,Q13007,Q13007,Q13007,Q13007,E7ETP6,E7ETP6,E7ETP6,E7ETP6,E7ETP6,E7ETP6,E7ETP6
MYO3B	myosin IIIB	INTRA	Urothelium, umbrella cells stronger	Tissue enhanced	6.15385	1.1251	ENSG00000071909	Q8WXR4,Q8WXR4,Q8WXR4,Q8WXR4,Q8WXR4,Q8WXR4,Q8WXR4,Q8WXR4,Q8WXR4,Q8WXR4,Q8WXR4,Q8WXR4,Q8WXR4,Q8WXR4,Q8WXR4,Q8WXR4,Q8WXR4,Q8WXR4,Q8WXR4,Q8WXR4,Q8WXR4,F5H2J1,F5H2J1,F5H2J1,F5H2J1,F5H2J1,F5H2J1,F5H2J1,,,,,,,,Q8WXR4,Q8WXR4,Q8WXR4,Q8WXR4,Q8WXR4,Q8WXR4,Q8WXR4
IL17A	interleukin 17A	SP	Negative	Tissue enhanced	1.46587	1.10869	ENSG00000112115	Q16552,Q16552,Q16552,Q16552,Q16552,Q16552,Q16552,Q16552,Q16552,Q16552
ACOXL	acyl-CoA oxidase-like	INTRA	no image	Group enriched	14.5125	1.09236	ENSG00000153093	Q9NUZ1,Q9NUZ1,Q9NUZ1,Q9NUZ1,Q9NUZ1,Q9NUZ1,Q9NUZ1,Q9NUZ1,Q9NUZ1,Q9NUZ1,Q9NUZ1,Q9NUZ1,C9JQI3,C9JQI3,C9JQI3,C9JQI3,Q9NUZ1,Q9NUZ1,Q9NUZ1,Q9NUZ1,,,,,H7C345,H7C345,H7C345,H7C345,H7C0A6,H7C0A6,H7C0A6,H7C0A6
SHH	sonic hedgehog	SP	Urothelium	Tissue enhanced	12.7241	1.08968	ENSG00000164690	Q15465,Q15465,Q15465,Q15465,Q15465,Q15465,Q15465,Q15465,Q15465,Q15465,F8WB84,F8WB84,F8WB84,F8WB84,F8WB84,F8WB84,F8WB84,F8WB84,F8WB84,F8WB84,C9JC48,C9JC48,C9JC48,C9JC48,C9JC48,C9JC48,C9JC48,C9JC48,C9JC48,C9JC48,F8WEH4,F8WEH4,F8WEH4,F8WEH4,F8WEH4,F8WEH4,F8WEH4,F8WEH4,F8WEH4,F8WEH4
PLA2G2F	phospholipase A2, group IIF	TM	no image	Group enriched	4.19224	1.08824	ENSG00000158786	Q9BZM2,Q9BZM2,Q9BZM2,Q9BZM2,Q9BZM2
CHI3L1	chitinase 3-like 1 (cartilage glycoprotein-39)	SP	no image	Tissue enhanced	163.537	1.08536	ENSG00000133048	P36222,P36222,P36222,P36222,P36222,P36222,P36222,P36222,Q9NY41,Q9NY41,Q9NY41,Q9NY41,Q9NY41,Q9NY41,Q9NY41,Q9NY41
KIAA1644	KIAA1644	TM	Urothelium, connective tissue	Group enriched	6.06724	1.08368	ENSG00000138944	Q3SXP7,Q3SXP7,Q3SXP7,Q3SXP7
FAM150A	family with sequence similarity 150, member A	SP	Urothelium, connective tissue	Tissue enhanced	1.68564	1.0831	ENSG00000196711	Q6UXT8,B7ZMG9
CXCL1	chemokine (C-X-C motif) ligand 1 (melanoma growth stimulating activity, alpha)	SP	no image	Tissue enhanced	86.7339	1.06207	ENSG00000163739	P09341,P09341,P09341,P09341,P09341,P09341,P09341,P09341,P09341,P09341
CTHRC1	collagen triple helix repeat containing 1	SP	Urothelium	Tissue enhanced	84.7881	1.05987	ENSG00000164932	Q96CG8,Q96CG8,Q96CG8,Q96CG8,Q96CG8,Q96CG8,Q96CG8,Q96CG8,Q96CG8,Q96CG8,E7EVQ5,E7EVQ5,E7EVQ5,E7EVQ5,E7EVQ5,E7EVQ5,E7EVQ5,E7EVQ5,E7EVQ5,E7EVQ5,Q96CG8,Q96CG8,Q96CG8,Q96CG8,Q96CG8,Q96CG8,Q96CG8,Q96CG8,Q96CG8,Q96CG8,E5RK99,E5RK99,E5RK99,E5RK99,E5RK99,E5RK99,E5RK99,E5RK99,E5RK99,E5RK99
TRIM31	tripartite motif containing 31	INTRA	Urothelium, connective tissue	Tissue enhanced	50.4186	1.04673	ENSG00000204616	Q9BZY9,Q9BZY9,Q9BZY9,Q9BZY9,Q9BZY9,Q9BZY9,Q9BZY9,Q9BZY9,Q9BZY9,Q9BZY9
CCR4	chemokine (C-C motif) receptor 4	TM	Urothelium, connective tissue	Tissue enhanced	8.82863	1.02728	ENSG00000183813	P51679,P51679,P51679,P51679,P51679,P51679,P51679,P51679
LYPD6B	LY6/PLAUR domain containing 6B	TM-SP	Urothelium + bloody cells?	Group enriched	21.0888	1.0132	ENSG00000150556	Q8NI32,Q8NI32,Q8NI32,Q8NI32,Q8NI32,Q8NI32,Q8NI32,Q8NI32,Q8NI32,Q8NI32,Q8NI32,Q8NI32,Q8NI32,Q8NI32,Q8NI32,Q8NI32,Q8NI32,Q8NI32,F8WEI1,F8WEI1,F8WEI1,F8WEI1,F8WEI1,F8WEI1,F8WCH4,F8WCH4,F8WCH4,F8WCH4,F8WCH4,F8WCH4,F8WB42,F8WB42,F8WB42,F8WB42,F8WB42,F8WB42,H7BXI7,H7BXI7,H7BXI7,H7BXI7,H7BXI7,H7BXI7
CHRDL2	chordin-like 2	SP	Urothelium	Group enriched	32.4415	1.01225	ENSG00000054938	,,,,,,,,,,,,,,,,A8MQ10,A8MQ10,A8MQ10,A8MQ10,A8MQ10,A8MQ10,A8MQ10,A8MQ10,Q6WN34,Q6WN34,Q6WN34,Q6WN34,Q6WN34,Q6WN34,Q6WN34,Q6WN34,Q6WN34,Q6WN34,Q6WN34,Q6WN34,Q6WN34,Q6WN34,Q6WN34,Q6WN34,Q6WN34,Q6WN34,Q6WN34,Q6WN34,Q6WN34,Q6WN34,Q6WN34,Q6WN34,Q6WN34,Q6WN34,Q6WN34,Q6WN34,Q6WN34,Q6WN34,Q6WN34,Q6WN34,Q6WN33,Q6WN33,Q6WN33,Q6WN33,Q6WN33,Q6WN33,Q6WN33,Q6WN33
SELE	selectin E	TM	Urothelium, vessel	Tissue enhanced	25.9501	1.01208	ENSG00000007908	Q5TI75,Q5TI75,Q5TI75,Q5TI75,Q5TI75,Q5TI75,Q5TI75,Q5TI75,Q5TI75,Q5TI75,Q5TI75,Q5TI75,Q5TI75,Q5TI74,Q5TI74,Q5TI74,Q5TI74,Q5TI74,Q5TI74,Q5TI74,Q5TI74,Q5TI74,Q5TI74,Q5TI74,Q5TI74,Q5TI74,Q5TI73,Q5TI73,Q5TI73,Q5TI73,Q5TI73,Q5TI73,Q5TI73,Q5TI73,Q5TI73,Q5TI73,Q5TI73,Q5TI73,Q5TI73,P16581,P16581,P16581,P16581,P16581,P16581,P16581,P16581,P16581,P16581,P16581,P16581,P16581,Q5TI72,Q5TI72,Q5TI72,Q5TI72,Q5TI72,…
SLITRK6	SLIT and NTRK-like family, member 6	TM	Urothelium, connective tissue	Tissue enhanced	19.9312	1.00745	ENSG00000184564	Q9H5Y7,Q9H5Y7,Q9H5Y7,Q9H5Y7,Q9H5Y7,Q9H5Y7
