# Supplementary material for: The Urinary Bladder Transcriptome and Proteome Defined by Transcriptomics and Antibody-Based Profiling
Source: PLoS One. 2015 Dec 22;10(12):e0145301. doi: 10.1371/journal.pone.0145301 (PMC4687928; doi:10.1371/journal.pone.0145301)
Supplement: S2 Table — (XLSX) [file pone.0145301.s002.xlsx]

## Sheet: Supplymentary table2
Gene name	Description	Main localization	Group tissues	Bladder fpkm	Group-specific score	Group enriched in GTEx data
CYP1A1	cytochrome P450, family 1, subfamily A, polypeptide 1	TM	liver,small intestine,urinary bladder	70.7202	61.2242	No
CAPNS2	calpain, small subunit 2	INTRA	esophagus,skin,tonsil,urinary bladder	30.5222	24.5232	Yes
PADI3	peptidyl arginine deiminase, type III	INTRA	esophagus,urinary bladder	18.5684	20.4194	Yes
GRHL3	grainyhead-like 3 (Drosophila)	SP	esophagus,skin,tonsil,urinary bladder	25.3644	13.9949	Yes
PLA2G2F	phospholipase A2, group IIF	TM	skin,tonsil,urinary bladder	4.19224	12.1005	Yes
CHRDL2	chordin-like 2	SP	appendix,endometrium,gallbladder,smooth muscle,urinary bladder	32.4415	10.055	No
HOXA13	homeobox A13	INTRA	colon,placenta,prostate,rectum,urinary bladder	10.8586	9.01088	Yes
SERPINB4	serpin peptidase inhibitor, clade B (ovalbumin), member 4	INTRA	esophagus,urinary bladder	20.1726	8.00704	No
UPK3B	uroplakin 3B	TM-SP	esophagus,lung,urinary bladder	20.1843	7.89802	Yes
DHRS2	dehydrogenase/reductase (SDR family) member 2	INTRA	salivary gland,urinary bladder	300.49	7.8908	Yes
TTLL8	tubulin tyrosine ligase-like family, member 8	INTRA	testis,urinary bladder	1.01437	7.26155	No
UPK3A	uroplakin 3A	TM	prostate,skeletal muscle,urinary bladder	11.805	7.20716	Yes
RBFOX3	RNA binding protein, fox-1 homolog (C. elegans) 3	INTRA	brain,endometrium,esophagus,prostate,smooth muscle,testis,urinary bladder	12.7348	6.27766	Yes
NOS2	nitric oxide synthase 2, inducible	INTRA	appendix,colon,duodenum,rectum,small intestine,urinary bladder	5.92065	6.09317	No
IL24	interleukin 24	SP	appendix,lymph node,spleen,tonsil,urinary bladder	4.0314	6.05771	No
UPK1A	uroplakin 1A	TM	esophagus,urinary bladder	86.7042	5.65019	Yes
BPIFA1	BPI fold containing family A, member 1	SP	lung,salivary gland,urinary bladder	2.03028	5.52538	No
SNX31	sorting nexin 31	INTRA	esophagus,urinary bladder	25.7569	5.41169	Yes
IL19	interleukin 19	TM-SP	salivary gland,urinary bladder	1.43812	5.34943	No
KIAA1644	KIAA1644	TM	brain,endometrium,smooth muscle,urinary bladder	6.06724	5.25955	Yes
LYPD6B	LY6/PLAUR domain containing 6B	TM-SP	fallopian tube,gallbladder,skin,stomach,testis,urinary bladder	21.0888	5.14071	Yes
SELL	selectin L	TM	appendix,bone marrow,lymph node,spleen,tonsil,urinary bladder	44.2159	5.13806	No
ACOXL	acyl-CoA oxidase-like	INTRA	lung,prostate,testis,urinary bladder	14.5125	5.11416	Yes
